# Supplementary material for: Motor Cortex Stimulation Reversed Hypernociception, Increased Serotonin in Raphe Neurons, and Caused Inhibition of Spinal Astrocytes in a Parkinson’s Disease Rat Model
Source: Cells. 2021 May 11;10(5):1158. doi: 10.3390/cells10051158 (PMC8150310; doi:10.3390/cells10051158)
Supplement: Supplementary file 1 [file cells-10-01158-s001.zip]

Archive with 1 entries (1 files):
- cells-1194873-supplementary.pdf
